# Supplementary material for: Development of the Sensing Platform for Protein Tyrosine Kinase Activity
Source: Biosensors (Basel). 2021 Jul 15;11(7):240. doi: 10.3390/bios11070240 (PMC8301957; doi:10.3390/bios11070240)
Supplement: Supplementary file 1 [file biosensors-11-00240-s001.zip]

Archive with 1 entries (1 files):
- biosensors-1247783-supplementary.pdf
